# Supplementary material for: Efficacy of Western, Eastern, and Venezuelan Equine Encephalitis (WEVEE) Virus-Replicon Particle (VRP) Vaccine against WEEV in a Non-Human Primate Animal Model
Source: Viruses. 2022 Jul 8;14(7):1502. doi: 10.3390/v14071502 (PMC9321360; doi:10.3390/v14071502)
Supplement: Supplementary file 1 [file viruses-14-01502-s001.zip]

Archive with 1 entries (1 files):
- viruses-1751419-supplementary.pdf
